# Supplementary material for: Epidemiological insights and survival patterns in neuroendocrine neoplasia: a geographic perspective
Source: Endocr Oncol. 2025 Aug 5;5(1):e250039. doi: 10.1530/EO-25-0039 (PMC12329783; doi:10.1530/EO-25-0039)
Supplement: Supplementary file 1 [file supplementary_table.xlsx]

## Sheet: Sheet1
Year of Publication	Author [reference]	Country	Period	Data Collection (Cancer Registry/ Population-based)	No of patients	Site of NEN	Prevalence (/100,000/yr)	Age-standardised Incidence of All NEN (/100, 000/yr)	Age-standardised Incidence of all GEP-NEN (/100,000/yr)	Age-standardised Incidence of GEP-NEN by primary site (/100,000/YR)							Age-standardized Incidence of BP-NEN (/100,100/yr)
										Stomach	Pancreas	Small Intestine	Colon	Rectum	Appendix	Caecum
America
2023	Liu et al.	USA	2004-2016	SEER Database	1527	Bronchopulmonary											SCLC 5.1 in 2018 from 6.6 in 1975; NSCLC 1.6 in 2018 from 0.3 in 1975
2023	Liu et al.	USA	1977-2016	SEER Database	21983	GEP			4 in 2016 from 0.5 in 1977	0.4 in 2016 from 0.0 in 1977		1.3 in 2016 from 0.2 in 1977	0.4 in 2016 from 0.1 in 1977	1.3 in 2016 from 0.1 in 1977	0.5 in 2016 from 0.1 in 1977
2023	Luo et al.	USA	2000-2017	SEER Database	142	Functional Pancreatic					1.14 in 2017 from 1.98 in 2000
2023	Liu et al.	USA	1975-2018	SEER Database	13158	Pancreas	7.89 in 2018 from 1.6 in 2000				1.5 in 2017 from 0.2 in 1975
2023	Wu et al.	USA	2000-2018	SEER Database	112256	GEP and Bronchopulmonary	5.9 in 2018	8.19 in 2018 from 4.9 in 2000	4.18 in 2018	0.46 in 2018	0.73 in 2018	1.21 in 2018	0.22 in 2018	1.11 in 2018	0.45 in 2018	0.13 in 2018	1.57 in 2018
2022	Sonbol et al.	USA	2000-2016	SEER18 Database	8944	Pancreas					1.0 in 2016 from 0.27 in 2000
2022	Escobar et al.	Ecuador	2000-2020	Cancer Fighting Society databases of Manabi, Cuenca, Loja and El Oro Provinces	281	All Sites			1.79 in 2020 (not age-adjusted)	0.92 in 2020 (not age-adjusted)	0.38 in 2020 (not age-adjusted)			0.025 in 2020 from 0 in 2000			1.38 in 2020 (not age-adjusted)
2021	Alkhayyat et al.	USA	2014-2020	Multiple health system data analytics and research platform (Explorys Inc.)	2020	Appendix	7 (overall 5 year prevalance)								0.4 in 2019-2020
2021	Xu et al.	USA		SEER database	43751	GEP	39.1 in 2015 from 1.38 in 1996		5.45 in 2015 from 1.05 in 1975
2020	Hu et al.	USA	1975-2016	SEER Database	6584	Stomach				0.61 in 2016 from 0.031 in 1075
2019	Wu et al.	USA	2000-2014	SEER Database	4766	Pancreas (non-functional)					0.97 in 2014 from 0.26 in 2000
2019	Patel et al.	USA	2001-2015	United States Cancer Statistics	141, 290	GEP and Bronchopulmonary (excluding SCLC and LCLC)		2.89 in 2015		0.354 in 2015		1.49 in 2015	1.04 in 2015
2019	Lee et al.	USA	1975-2012	SEER Database	22744	GEP					0.33 in 2012	0.8 in 2012		0.65 in 2012
2019	Deng et al.	USA	2000-2013	SEER Database	2097	Bronchopulmonary - LCLC											LCLC: 0.3 in 2000-2013
2018	Shah et al.	USA	1988-2015	SEER Database	124969	Bronchopulmonary											SCLC: 5.3 in 2015 from 8.6 in 1988; LCLC: 0.41 in 2015 ifrom 0.16 in 2000; TC 0.77 in 205 from 0.57 in 1988; AC 0.22 in 2015 from 0.17 in 2001
2018	Broder et al.	USA	2009-2014	2 Insurance Claims Databases: MarketScan and PharMetrics		Bronchopulmonary											1.62 in 2014 from 1.3 in 2011
2018	Yang et al.	USA	1973-2014	SEER Database	3750	Stomach				4.85 in 2014 from 0.31 in 1975
2018	Chauhan et al.	Kentucky, USA	1995-2015	Kentucky Cancer Registry and SEER Database	6179	All Sites		10.3 in 2015 from 3.1 in 1995
2017	Dasari et al.	USA	1973-2012	SEER Database	64971	All Sites		6.98 in 2012 from 1.09 in 1973	3.56 in 2012	0.42 in 2012	0.82 in 2012	1.28 in 2012	0.2 in 2012	1.12 in 2012	0.35 in 2012	0.15 in 2012	1.64 in 2012
2014	Hallet et al.	Ontario, Canada	1994-2009	Ontario Cancer Registry linked to registered patients databases	5619	All Sites (excluding small cell and large cell lung carcinoma, pheochromocytoma, paraganglioma, extra-adrenal paraganglioma, medullary thyroid carcinoma, and Merckel cell carcinoma)		5.86 in 2009 from 2.48 in 1994		0.29 in 2009 from 0.07 in 1994	0.6 in 2009 from 0.1 in 1994	1.01 in 2009 from 0.42 in 1994	0.69 in 2009 from 0.37 in 1994 (incl. appendix)	0.96 in 2009 from 0.22 in 1994			1.28 in 2009 from 0.83 in 1994
Asia
2024	Chi et al.	Beijing, China	1998-2018	Beijing Cancer Registry	12896	All sites (excluding paraganglioma, phaeochromocytoma, MTC)		3.53 in 2018 from 1.07 in 1998		0.14 in 2018 from 0.007 in 1998	0.08 in 2018 from 0.013 in 1998	0.022 in 2018 from 0.000 in 1998	0.05 in 2018 from 0.023 in 1998	0.14 in 2018 from 0.034 in 1998			2.38 in 2018 from 0.9 in 1998
2023	Zheng et al.	China	2000-2017	National Cancer Registry		All Sites		1.14 in 2017		0.21 in 2017	0.36 in 2017	0.02 in 2017	0.05 in 2017	0.16 in 2017			1.14 in 2017
2021	Chang et al.	Taiwan	1996-2015	Taiwan Cancer Registry	7760	All Sites		3.16 in 2015 from 0.244 in 1996		0.24 in 2015	0.446 in 2015 from 0.017 in 1996	0.11 in 2015	0.14 in 2015	1.15 in 2015 from 0.059 in 1996	0.18 in 2015		0.399 in 2015 from 0.042 in 1996
2020	Masui et al.	Japan	2016	Japan Cancer Registry	6735	GEP			3.53 in 2016	0.48 in 2016	0.7 in 2016	jejunum/iluem 0.05 in 2016; duodenum 0.2 in 2016	0.12 in 2016	0.82 in 2016	0.07 in 2016
2019	Prakash et al.	Singapore	1993-2014	Singaporean National Database	1725	All Sites		2.4 in 2014 from 0.8 in 1993
2017	Lim et al.	Seoul, Japan	2009-2011	Pathology reports from St Mary Hospital Seoul	125	GEP-NEN			24.1 in 2011
2015	Ito et al.	Japan	2010	survey on patients who received treatment for GEP-NEN	11467	GEP-NEN (excluding MANEC))			3.51 (excluding pancreatic NEN)		1.27; Nonfunctional: 0.41 in 2010; Functional: 0.87 in 2010
Europe
2024	Stang et al.	Germany	2009-2021	Cancer Registry Data	10934	Pancreas					total pNET 0.51; pNEC 0.32; non-functional pNET 0.49; functional pNET 0.02; MiNEN 0.02 (estimated annual change 5.6% between 2009 and 2021)
2023	Thiis-Evensen, Boyar-Cetinkaya	Norway	1993-2021	Cancer Registry of Norway	10288	All sites	120.9 in 2021 from 18.2 in 1993 (NET 99.37 from 10.77; NEC 21.56 from 7.4)	19.92 in 2021 from 13.46 in 1993 (all sites NET 9.97 from 3.72; all sites NEC 9.95 from 9.74)		0.4 in 2021 from 0.17 in 1993	1.15 in 2021 from 0.34 in 1993	2.27 in 2021 from 0.75 in 1993	0.54 in 2021 from 0.2 in 1993	0.56 in 2021 from 0.24 in 1993	1.3 in 2021 from 0.62 in 1993		NET 1.88 in 2021 from 0.57 in 1993; NEC 8.44 in 2021 from 8.73 in 1993
2023	Grudnmann et al.	Bavaria, Germany	2005-2019	Bavarian Cancer Registry	9236	GEP			4.8 in 2019 from 2.2 in 2005	0.6 in 2019 from 0.25 in 2005	1.2 in 2019 from 0.4 in 2005	1.1 in 2019 from 0.78 in 2005	0.3 in 2019 from 0.18 in 2005	0.6 in 2019 from 0.3 in 2005	0.78 in 2019 from 0.28 in 2005
2022	White et al.	England	1995-2018	National Cancer Registry and Analysis Service	63949	All Sites (excluding SCLC, LCLC and goblet cell adenocarcinoma)		8.8 in 2018 from 2.5 in 1995		0.45 in 2018 from 0.09 in 1995	1 in 2018 from 0.15 in 1995	1.46 in 2018 from 0.3 in 1995	0.2 in 2018 from 0.1 in 1995	0.5 in 2018 from 0.08 in 1995	0.9 in 2018 from 0.3 in 1995	0.25 in 2018 from 0.09 in 1995	1.47 in 2018 from 0.38 in 1995
2022	Snorradottir et al.	Iceland	1966-2017	Icelandic Cancer Registry liked to pathological laboratories databases	110	Small intestine (excluding duodenum)						1 in 1992-2017from 0.56 in 1966-1991
2021	Ribeiro et al.	Belgium	2010-2015	Belgian Cancer Registry linked to pathological reports	693	Appendix									0.97 in 2015
2021	Stensbol et al.	Denmark	2010-2011; 2019-2020	Histologically/radiologically confirmed referrals to Rigshopitalet, Copenhagen	267	Small Intestine, Pancreas (excluding MiNEN)					1.34 2019-2020 from 0.42 2010-2011	1.76 in 2019-2020 from 1.39 in 2010-2011
2021	Kacmaz et al.	The Netherlands	2005-2015	Netherlands Cancer Registry compared to histopathological reports (PALGA)	1132	Small Intestine G1 & G2						0.81 in 2015 from 0.52 in 2005
2020	Alwan et al.	Vaud and Neuchâtel, Switzerland	1976-2016	Vaud and Neuchâtel Cancer Registries	4141	GEP & Bronchopulmonary			Males: 4.5 in 2011-2016 from 2.4 in 1976-1980; Females: 4.2 in 2011-2016 from 2.3 in 1976-1980)								Males: 9.2 in 2011-2016 from 16.3 in 1976-1980; Females: 6.2 in 2011-2016 from 1.5 in 1976-1980)
2020	Custovic et al.	Bosnia & Herzegovina	2005-2020	Pathology reports from tertiary hospitals	438	GEP & Bronchopulmonary		0.23 in 2020 from 0.03 in 2005 (not age-adjusted)
2020	Kooyker et al.	The Netherlands	2006-2016	Dutch pathology database PALGA - based on histological reports	1055	Colorectal (excluding appendix and ileum)							0.75 in 2011 from 0.36 in 2006
2020	Petursdottir et al.	Iceland	1955-2015	Icelandic Cancer Registry	88	Bronchopulmonary - carcinoid											TC and AC: 0.58 in 2005-2015 from 0.19 in 1955-1964
2019	Genus et al.	United Kingdom	2013-2015	Public Health England Cancer Registration and Analysis Service	15222	All Sites		8.6 in 2015		0.43 in 2015	0.08 in 2015	1.17 in 2015 (duodenum, jejunim and ileum)	0.41 in 2015 (colon and caecum)	0.32 in 2015	0.95 in 2015		1.68 in 2015
2019	Eriksson et al.	Malmo, Sweden	1970-1982	Autopsy registry at Malmo General Hospital	161	Small Intestine	581 per 100,000 (mean annual prevalence)					5.3 (mean annual incidence)
2019	Gudmundsdottir et al.	Iceland	1985-2014	Icelandic Cancer Registry + data from 3 pathological laboratories	364	GEP			3.85 in 2014 from 3.39 in 1985	0.62 in 2014 from 0.56 in 1985	0.36 in 2014 from 0.27 in 1985	duodenum 0.14 in 2014 from 0.13 in 1985; jejunum/ileum 0.8 in 2014 from 0.83 in 1985	0.14 in 2014 from 0.19 in 1985	0.37 in 2014 from 0.15 in 1985	1.45 in 2014 from 1.25 in 1985
2017	Trofimiuk-Müldner et al.	Krakow, Poland	2007-2011	Neuroendocrine Neoplasms Database of the Chair and Department of Endocrinology, JUMC	88	GEP-NEN			2 in 2011 from 1.9 in 2007	0.4 in 2011	0.3 in 2011	0.4 in 2011	0.3 in 2011	0.3 in 2011	0.4 in 2011
2015	Sandvik et al.	South West Norway	2003-2013	histopathological/cytological diagnosis at Stavanger University Hospital	204	GEP-NEN			6.62 in 2013
Australia
2021	Michael et al.	Victoria, Australia	1982-2019	Victoria Cancer Registry	20125	All Sites (excluding SCLC, LCLC and lung NEC)	4342 cases	9.7 in 2019 from 3.1 in 1982		0.5 in 2019 from 0.1 in 1982	1.3 in 2019 from 0.2 in 1982	1.6 in 2019 from 0.3 in 1982	3.3 in 2019 from 1.2 in 1982 (colon, rectum and appendix)				1.3 in 2019 from 0.4 in 1982
2019	Wyld et al.	Queensland, Australia	1986-2015	Queensland Oncology Repository	4580	All Sites (excluding NEC and Merkel Cell Carcinoma)		6.3 in 2015 from 2 in 1986		0.19 in 2015 from 0.06 in 1986	0.23 in 2015 from 0.13 in 1986	0.84 in 2015 from 0.36 in 1986	0.26 in 2015 from 0.21 in 1986	0.63 in 2015 from 0.23 in 1986	1.04 in 2015 from 0.54 in 1986		0.81 in 2015 from 1.05 in 1986
Supplementary Table 1 Summary of population-based studies published between 2014 and 2024 reporting SIR of Neuroendocrine Neoplasia (NEN) based on different primary sites
